# Supplementary material for: Brain Structural Covariance Networks in Behavioral Variant of Frontotemporal Dementia
Source: Brain Sci. 2021 Feb 4;11(2):192. doi: 10.3390/brainsci11020192 (PMC7915789; doi:10.3390/brainsci11020192)
Supplement: Supplementary file 1 [file brainsci-11-00192-s001.zip]

Archive with 1 entries (1 files):
- brainsci-1058190-supplementary.pdf
